# Supplementary material for: Identification of Sex-Specific Markers and Candidate Genes Using WGS Sequencing Reveals a ZW-Type Sex-Determination System in the Chinese Soft-Shell Turtle (Pelodiscus sinensis)
Source: Int J Mol Sci. 2024 Jan 9;25(2):819. doi: 10.3390/ijms25020819 (PMC10815769; doi:10.3390/ijms25020819)
Supplement: Supplementary file 1 [file ijms-25-00819-s001.zip]

Archive with 11 entries (11 files):
- Figure S1. PCR validation of female and male specific sequences in P. sinensis.pdf
- Supplementary Data 1. Python scripts are used for simulation to obtain the appropriate sample numbers of groups.py
- Supplementary Data 2. Python scripts are used for simulation to obtain the suitable sample numbers of the mixed pool.py
- Table S1. A summary of whole genome sequencing in male and female samples.xlsx
- Table S2. Summary of sequencing depth and assessment of genome size.xlsx
- Table S3. Assembly summary of female and male genome.xlsx
- Table S4. Length distribution of sex-special sequences with 3 individual male and female libraries.xlsx
- Table S5. The NR annotation of female-specific sequences in P. sinensis.xlsx
- Table S6. GO analysis of sex-determining candidate genes.xlsx
- Table S7. KEGG analysis of sex-determining candidate genes.xlsx
- Table S8. The samples from 8 different geographic populations.xlsx
