# Supplementary material for: Identification of Sex-Specific Markers and Candidate Genes Using WGS Sequencing Reveals a ZW-Type Sex-Determination System in the Chinese Soft-Shell Turtle (Pelodiscus sinensis)
Source: Int J Mol Sci. 2024 Jan 9;25(2):819. doi: 10.3390/ijms25020819 (PMC10815769; doi:10.3390/ijms25020819)
Supplement: Supplementary file 1 [file ijms-25-00819-s001.zip › Supplementary Data 1. Python scripts are used for simulation to obtain the appropriate sample numbers of groups.py]

#! /usr/bin/env python3
import sys
import random
import math

def main(sample, loop):
    sample = int(sample)
    loop = int(loop)
    print('#Round\tP(E)\tlog(P(E))')
    for i in range(loop):
        p = random.random()
        if p == 0 or p == 1:
            continue
        q = 1 - p
        p2 = p * p / 2
        q2 = q * q / 2
        pq = p * q
        pe = 2 * ((pq ** sample) * (p2 ** sample) + (pq ** sample) * (q2 ** sample))
        log_pe = -math.log(pe, 10)
        print(i + 1, pe, log_pe, sep='\t')

if len(sys.argv) > 1:
    main(sys.argv[1], sys.argv[2])
else:
    print(f'python {sys.argv[0]} <sample of female and male> <loop>', file = sys.stderr)
