# Supplementary material for: Identification of Sex-Specific Markers and Candidate Genes Using WGS Sequencing Reveals a ZW-Type Sex-Determination System in the Chinese Soft-Shell Turtle (Pelodiscus sinensis)
Source: Int J Mol Sci. 2024 Jan 9;25(2):819. doi: 10.3390/ijms25020819 (PMC10815769; doi:10.3390/ijms25020819)
Supplement: Supplementary file 1 [file ijms-25-00819-s001.zip › Supplementary Data 2. Python scripts are used for simulation to obtain the suitable sample numbers of the mixed pool.py]

#! /usr/bin/env python3
import sys
import random
import math

def main(pool, loop):
    sample = 3
    pool = int(pool)
    loop = int(loop)
    print('#Round\tP(E-Pool)\tlog(P(E-Pool))')
    for i in range(loop):
        p = random.random()
        if p == 0 or p == 1:
            continue
        q = 1 - p
        p2 = p * p / 2
        q2 = q * q / 2
        pq = p * q
        pe_sex = (pq ** sample) * (p2 ** sample) + (pq ** sample) * (q2 ** sample)
        r = p
        if i % 2 == 0:
            r = q

        pe_sex_pool = pe_sex * ((r * r) ** pool)
        if pe_sex_pool == 0:
            continue
        log_pe_sex_pool = -math.log(pe_sex_pool, 10)

        print(i + 1, pe_sex_pool, log_pe_sex_pool, sep='\t')


if len(sys.argv) > 1:
    main(sys.argv[1], sys.argv[2])
else:
    print(f'python {sys.argv[0]} <number of pool samples> <loop>', file = sys.stderr)
