# Supplementary material for: Identification of Sex-Specific Markers and Candidate Genes Using WGS Sequencing Reveals a ZW-Type Sex-Determination System in the Chinese Soft-Shell Turtle (Pelodiscus sinensis)
Source: Int J Mol Sci. 2024 Jan 9;25(2):819. doi: 10.3390/ijms25020819 (PMC10815769; doi:10.3390/ijms25020819)
Supplement: Supplementary file 1 [file ijms-25-00819-s001.zip › Table S1. A summary of whole genome sequencing in male and female samples.xlsx]

## Sheet: Sheet1
Sample	Library	Sequencing Method	Reads	Base(Gb)	Q20	Q30	PE Mapped Reads	PE Mapped Reads (%)
Female I	Pair-End 500	Pair-End 150bp	405559745	121.67	95.24	89.92	370216130	91.2852
Female II	Pair-End 500	Pair-End 150bp	133719553	40.12	95.5	90.26	122554473	91.65
Female III	Pair-End 500	Pair-End 150bp	146934712	44.08	96.39	91.98	135606488	91.2852
Male I	Pair-End 500	Pair-End 150bp	436663241	131	96.17	91.62	400073171	91.6205
Male II	Pair-End 500	Pair-End 150bp	146628134	43.99	96.21	91.66	134766483	91.91
Male III	Pair-End 500	Pair-End 150bp	160883489	48.27	96.11	91.42	147191426	91.49
Male Mix60	Pair-End 500	Pair-End 150bp	546628654	163.99	94.45	87.82	502369190	91.9
