# Supplementary material for: Identification of Sex-Specific Markers and Candidate Genes Using WGS Sequencing Reveals a ZW-Type Sex-Determination System in the Chinese Soft-Shell Turtle (Pelodiscus sinensis)
Source: Int J Mol Sci. 2024 Jan 9;25(2):819. doi: 10.3390/ijms25020819 (PMC10815769; doi:10.3390/ijms25020819)
Supplement: Supplementary file 1 [file ijms-25-00819-s001.zip › Table S2. Summary of sequencing depth and assessment of genome size.xlsx]

## Sheet: Sheet1
Sample	Clean data (Gb)	Average Depth (X)	Mode Depth (X)	Genome Size (Gb)
Female I	121.67	48.62	50	2.43
Female II	40.12	16.63	15
Female III	44.08	18.38	18
Male I	131	54.17	55	2.38
Male II	43.99	18.4	17
Male III	48.27	20.01	18
Male Mix60	163.99	69.93	72
Note: Genome size (Mb) = sequencing data volume (Mb)/Kmer peak corresponding depth
