# Supplementary material for: Identification of Sex-Specific Markers and Candidate Genes Using WGS Sequencing Reveals a ZW-Type Sex-Determination System in the Chinese Soft-Shell Turtle (Pelodiscus sinensis)
Source: Int J Mol Sci. 2024 Jan 9;25(2):819. doi: 10.3390/ijms25020819 (PMC10815769; doi:10.3390/ijms25020819)
Supplement: Supplementary file 1 [file ijms-25-00819-s001.zip › Table S3. Assembly summary of female and male genome.xlsx]

## Sheet: Sheet1
Seq Type	Value Type	Female	Male
Scaffold	Sequence number	470672	477422
	Total length	1987591993	1999967126
	Average length	4222	4189
	Longest sequence	151281	125401
Genome	Sequence number	2792723	2952530
	Total length	2233896321	2261394297
	Average length	799	765
	N50	8068	7837
	N90	470	404
