# Supplementary material for: Identification of Sex-Specific Markers and Candidate Genes Using WGS Sequencing Reveals a ZW-Type Sex-Determination System in the Chinese Soft-Shell Turtle (Pelodiscus sinensis)
Source: Int J Mol Sci. 2024 Jan 9;25(2):819. doi: 10.3390/ijms25020819 (PMC10815769; doi:10.3390/ijms25020819)
Supplement: Supplementary file 1 [file ijms-25-00819-s001.zip › Table S4. Length distribution of sex-special sequences with 3 individual male and female libraries.xlsx]

## Sheet: Sheet1
Length	Male Special		Female Special
	Seq Num	Precentage(%)	Seq Num	Precentage(%)
501-1000	76	50.33	440	25.36
1001-1500	21	13.91	314	18.1
1501-2000	24	15.89	214	12.33
2001-2500	5	3.31	171	9.86
2501-3000	3	1.99	134	7.72
3001-3500	7	4.64	100	5.76
3501-4000	3	1.99	80	4.61
4001-4500	1	0.66	59	3.4
4501-5000	1	0.66	47	2.71
5001-5500	10	6.62	176	10.14
Total sequence number	151	100	1735	100
Length (Mb)	0.26		5.12
Average length (bp)	1733		2951
