# Supplementary material for: Identification of Sex-Specific Markers and Candidate Genes Using WGS Sequencing Reveals a ZW-Type Sex-Determination System in the Chinese Soft-Shell Turtle (Pelodiscus sinensis)
Source: Int J Mol Sci. 2024 Jan 9;25(2):819. doi: 10.3390/ijms25020819 (PMC10815769; doi:10.3390/ijms25020819)
Supplement: Supplementary file 1 [file ijms-25-00819-s001.zip › Table S5. The NR annotation of female-specific sequences in P. sinensis.xlsx]

## Sheet: PsGeneMarker
Scaffold	A	T	G	C	Length	GC(%)	NR annotation
contig0421	113	132	82	104	431	43.16	hypothetical protein
contig11519	97	120	144	137	498	56.43	CMP-N-acetylneuraminate-beta-galactosamide-alpha-2,3-sialyltransferase 4-like
contig1264	260	240	148	149	797	37.26	uncharacterized protein LOC102460879, partial
contig2114	337	376	286	217	1216	41.37	unnamed protein product, partial
scaffold10606	349	565	560	721	2195	58.36	uncharacterized protein LOC122172154
scaffold10907	192	192	161	126	671	42.77	ORF I polyprotein, partial
scaffold10942	228	203	276	375	1082	60.17	sarcoplasmic/endoplasmic reticulum calcium ATPase 2 isoform X1
scaffold10947	230	185	351	357	1123	63.05	protein ALP1-like isoform X2
scaffold11191	431	536	421	459	1847	47.64	hypothetical protein G0U57_013685
scaffold116	245	219	276	341	1081	57.08	protein ANTAGONIST OF LIKE HETEROCHROMATIN PROTEIN 1-like
scaffold11767	131	110	82	142	465	48.17	uncharacterized protein LOC112545658
scaffold1362	304	364	239	214	1121	40.41	RNA-binding protein Musashi homolog 1-like isoform X2
scaffold17301	467	358	487	436	1748	52.8	hypothetical protein
scaffold20137	516	535	578	621	2250	53.29	hypothetical protein
scaffold2209	359	341	276	206	1182	40.78	hypothetical protein G0U57_020115, partial
scaffold2611	158	127	71	77	433	34.18	uncharacterized protein LOC122465789
scaffold3258	339	266	424	235	1264	52.14	zinc finger BED-type containing 9, partial
scaffold38067	121	148	125	94	488	44.88	hypothetical protein
scaffold3808	589	689	399	339	2016	36.61	transmembrane p24 trafficking protein 2 L homeolog precursor
scaffold3941	70	62	66	61	259	49.03	hypothetical protein
scaffold395	445	464	230	264	1403	35.21	zinc finger MYM-type protein 1-like
scaffold40964	196	215	185	210	806	49.01	ribonuclease H, partial
scaffold47013	854	804	610	855	3123	46.91	hypothetical protein UY3_18610, partial
scaffold49332	303	293	233	239	1068	44.19	citron Rho-interacting kinase-like
scaffold525	104	106	91	83	384	45.31	olfactory receptor 14A16-like
scaffold55882	28	58	89	70	245	64.9	hypothetical protein
scaffold59590	307	266	415	461	1449	60.46	crk-like protein
scaffold59847	420	324	449	365	1558	52.25	hypothetical protein
scaffold6103	2153	2184	1567	1745	8149	43.3	hypothetical protein
scaffold6151	503	569	508	736	2316	53.71	eukaryotic translation initiation factor 4E transporter-like isoform X2
scaffold62068	330	389	457	426	1602	55.12	Trehalase
scaffold63442	91	111	133	106	441	54.2	ran-specific GTPase-activating protein-like
scaffold6623	459	326	319	254	1358	42.19	hypothetical protein G0U57_011673
scaffold6740	337	286	639	453	1715	63.67	uncharacterized protein LOC117876549
scaffold84871	188	218	173	219	798	49.12	hypothetical protein
scaffold8735	234	270	282	335	1121	55.04	hypothetical protein UY3_02852, partial
scaffold91456	818	967	975	790	3550	49.72	hypothetical protein
scaffold91767	805	669	495	511	2980	40.56	histone-lysine N-methyltransferase SETD1B-like
scaffold9189	104	74	147	148	473	62.37	hypothetical protein G0U57_019424, partial
scaffold9385	194	225	139	127	685	38.83	GTP-binding nuclear protein Ran
scaffold9587	419	350	434	320	1523	49.51	uncharacterized protein LOC102452793
scaffold9724	118	121	138	272	649	63.17	tigger transposable element-derived protein 1-like
