# Supplementary material for: Identification of Sex-Specific Markers and Candidate Genes Using WGS Sequencing Reveals a ZW-Type Sex-Determination System in the Chinese Soft-Shell Turtle (Pelodiscus sinensis)
Source: Int J Mol Sci. 2024 Jan 9;25(2):819. doi: 10.3390/ijms25020819 (PMC10815769; doi:10.3390/ijms25020819)
Supplement: Supplementary file 1 [file ijms-25-00819-s001.zip › Table S6. GO analysis of sex-determining candidate genes.xlsx]

## Sheet: GOEnrichment
GOID	Classification	Description	GeneRatio	BgRatio	pvalue	p.adjust	qvalue	geneID
GO:0015074	biological process->cellular process;biological process->metabolic process	DNA integration	3|26	41|32936	4.56314e-06	0.000131636	7.24312e-05	PB.31034.2/PB.30981.1/PB.31013.1
GO:0016866	molecular function->catalytic activity	intramolecular transferase activity	2|26	5|32936	5.98345e-06	0.000131636	7.24312e-05	PB.31019.1/PB.31093.1
GO:0004494	molecular function->catalytic activity	methylmalonyl CoA mutase activity	2|26	5|32936	5.98345e-06	0.000131636	7.24312e-05	PB.31019.1/PB.31093.1
GO:0019068	biological process->biological process involved in interspecies interaction between organisms	virion assembly	2|26	5|32936	5.98345e-06	0.000131636	7.24312e-05	PB.31084.5/PB.31131.1
GO:0016032	biological process->biological process involved in interspecies interaction between organisms	viral process	2|26	10|32936	2.68602e-05	0.00047274	0.00026012	PB.31084.5/PB.31131.1
GO:0031419	molecular function->binding	cobalamin binding	2|26	12|32936	3.93567e-05	0.000577232	0.000317616	PB.31019.1/PB.31093.1
GO:0006278	biological process->metabolic process;biological process->cellular process	RNA dependent DNA biosynthetic process	2|26	22|32936	0.000137081	0.00150789	0.000829701	PB.31019.1/PB.31034.2
GO:0003964	molecular function->catalytic activity	RNA directed DNA polymerase activity	2|26	22|32936	0.000137081	0.00150789	0.000829701	PB.31019.1/PB.31034.2
GO:0003887	molecular function->catalytic activity	DNA directed DNA polymerase activity	2|26	38|32936	0.00041395	0.00404751	0.0022271	PB.30979.1/PB.31025.1
GO:0071897	biological process->cellular process;biological process->metabolic process	DNA biosynthetic process	2|26	53|32936	0.000805529	0.00708866	0.00390046	PB.30979.1/PB.31025.1
GO:0097503	biological process->metabolic process	sialylation	2|26	64|32936	0.00117221	0.00899348	0.00494857	PB.31029.2/PB.31052.3
GO:0016740	molecular function->catalytic activity	transferase activity	7|26	2193|32936	0.00122638	0.00899348	0.00494857	PB.30977.1/XM_025183338.1/PB.31029.2/PB.31052.3/PB.30979.1/PB.31025.1/XM_006136616.3
GO:0008373	molecular function->catalytic activity	sialyltransferase activity	2|26	69|32936	0.00136079	0.0092115	0.00506853	PB.31029.2/PB.31052.3
GO:0016779	molecular function->catalytic activity	nucleotidyltransferase activity	2|26	116|32936	0.00378185	0.0204008	0.0112253	PB.30979.1/PB.31025.1
GO:0004555	molecular function->catalytic activity	alpha,alpha trehalase activity	1|26	5|32936	0.00394106	0.0204008	0.0112253	PB.31052.1
GO:0015927	molecular function->catalytic activity	trehalase activity	1|26	5|32936	0.00394106	0.0204008	0.0112253	PB.31052.1
GO:0005991	biological process->cellular process;biological process->metabolic process	trehalose metabolic process	1|26	5|32936	0.00394106	0.0204008	0.0112253	PB.31052.1
GO:0016853	molecular function->catalytic activity	isomerase activity	2|26	153|32936	0.00647612	0.031661	0.0174211	PB.31019.1/PB.31093.1
GO:0043027	molecular function->molecular function regulator	cysteine type endopeptidase inhibitor activity involved in apoptotic process	1|26	9|32936	0.00708315	0.0318189	0.017508	PB.30977.1
GO:0006260	biological process->metabolic process;biological process->cellular process	DNA replication	2|26	162|32936	0.00723158	0.0318189	0.017508	PB.30979.1/PB.31025.1
GO:0004659	molecular function->catalytic activity	prenyltransferase activity	1|26	10|32936	0.00786719	0.0329673	0.0181399	PB.31094.1
GO:0004523	molecular function->catalytic activity	RNA DNA hybrid ribonuclease activity	1|26	12|32936	0.00943346	0.0377339	0.0207626	PB.31013.1
GO:0003676	molecular function->binding	nucleic acid binding	4|26	1163|32936	0.0124403	0.0460493	0.0253381	PB.31034.2/PB.30981.1/PB.31013.1/XM_025190177.1
GO:0006958	biological process->biological regulation;biological process->immune system process;biological process->response to stimulus	complement activation, classical pathway	1|26	16|32936	0.0125589	0.0460493	0.0253381	PB.31019.1
GO:0000166	molecular function->binding	nucleotide binding	6|26	2661|32936	0.0155693	0.0548038	0.0301552	PB.31127.1/PB.30977.1/XM_025183338.1/PB.30979.1/PB.31025.1/PB.31110.3
GO:0043154	biological process->biological regulation	negative regulation of cysteine type endopeptidase activity involved in apoptotic process	1|26	23|32936	0.0180056	0.060942	0.0335327	PB.30977.1
GO:0005579	cellular component->protein containing complex	membrane attack complex	1|26	24|32936	0.0187813	0.0612132	0.0336819	PB.31019.1
GO:0006486	biological process->cellular process;biological process->metabolic process	protein glycosylation	2|26	281|32936	0.0205996	0.0640428	0.0352389	PB.31029.2/PB.31052.3
GO:0033116	cellular component->cellular anatomical entity	endoplasmic reticulum Golgi intermediate compartment membrane	1|26	27|32936	0.021105	0.0640428	0.0352389	PB.31022.3
GO:0006913	biological process->cellular process;biological process->localization	nucleocytoplasmic transport	1|26	30|32936	0.0234234	0.0687086	0.0378062	PB.31110.3
GO:0033017	cellular component->cellular anatomical entity	sarcoplasmic reticulum membrane	1|26	35|32936	0.0272756	0.0774276	0.0426037	PB.31127.1
GO:0005388	molecular function->transporter activity	calcium transmembrane transporter activity, phosphorylative mechanism	1|26	37|32936	0.0288125	0.0792343	0.0435978	PB.31127.1
GO:0106310	molecular function->catalytic activity	protein serine kinase activity	2|26	353|32936	0.0314273	0.0817642	0.0449899	PB.30977.1/XM_025183338.1
GO:0106311	molecular function->catalytic activity	protein threonine kinase activity	2|26	354|32936	0.0315907	0.0817642	0.0449899	PB.30977.1/XM_025183338.1
GO:0002224	biological process->biological regulation;biological process->cellular process	toll like receptor signaling pathway	1|26	42|32936	0.0326443	0.082077	0.045162	PB.30977.1
GO:0016301	molecular function->catalytic activity	kinase activity	3|26	915|32936	0.0345574	0.0844736	0.0464807	PB.31019.1/PB.30977.1/XM_025183338.1
GO:0016310	biological process->metabolic process;biological process->cellular process	phosphorylation	3|26	934|32936	0.0363982	0.0856791	0.047144	PB.31019.1/PB.30977.1/XM_025183338.1
GO:0016887	molecular function->catalytic activity	ATPase activity	2|26	386|32936	0.0369978	0.0856791	0.047144	PB.31076.1/PB.31098.2
GO:0019835	biological process->cellular process	cytolysis	1|26	51|32936	0.0395049	0.0891393	0.0490479	PB.31019.1
GO:0032496	biological process->response to stimulus	response to lipopolysaccharide	1|26	53|32936	0.0410231	0.0902509	0.0496596	PB.30977.1
GO:0090502	biological process->cellular process;biological process->metabolic process	RNA phosphodiester bond hydrolysis, endonucleolytic	1|26	60|32936	0.0463188	0.0993935	0.0546902	PB.31013.1
GO:0016757	molecular function->catalytic activity	transferase activity, transferring glycosyl groups	2|26	443|32936	0.0474378	0.0993935	0.0546902	PB.31029.2/PB.31052.3
GO:0015031	biological process->localization	protein transport	2|26	471|32936	0.0529197	0.106172	0.0584201	PB.31022.3/PB.31110.3
GO:0016529	cellular component->cellular anatomical entity	sarcoplasmic reticulum	1|26	69|32936	0.0530861	0.106172	0.0584201	PB.31127.1
GO:0000281	biological process->cellular process	mitotic cytokinesis	1|26	76|32936	0.0583177	0.114043	0.0627512	XM_025183338.1
GO:0005794	cellular component->cellular anatomical entity	Golgi apparatus	3|26	1172|32936	0.0636476	0.120555	0.0663342	PB.31022.3/PB.31029.2/PB.31052.3
GO:0005524	molecular function->binding	ATP binding	5|26	2795|32936	0.0643874	0.120555	0.0663342	PB.31127.1/PB.30977.1/XM_025183338.1/PB.31076.1/PB.31098.2
GO:0016787	molecular function->catalytic activity	hydrolase activity	4|26	2137|32936	0.0845275	0.154776	0.0851639	PB.31127.1/PB.31034.2/PB.31052.1/PB.30981.1
GO:0035556	biological process->biological regulation;biological process->cellular process	intracellular signal transduction	2|26	623|32936	0.0861821	0.154776	0.0851639	PB.30977.1/XM_025183338.1
GO:0005789	cellular component->cellular anatomical entity	endoplasmic reticulum membrane	2|26	632|32936	0.0883152	0.155435	0.0855263	PB.31022.3/PB.31127.1
GO:0004674	molecular function->catalytic activity	protein serine/threonine kinase activity	2|26	664|32936	0.0960282	0.165696	0.0911723	PB.30977.1/XM_025183338.1
GO:0045087	biological process->immune system process;biological process->biological process involved in interspecies interaction between organisms;biological process->response to stimulus	innate immune response	1|26	142|32936	0.106297	0.179886	0.0989806	PB.31019.1
GO:0016798	molecular function->catalytic activity	hydrolase activity, acting on glycosyl bonds	1|26	158|32936	0.117569	0.195209	0.107411	PB.31052.1
GO:0046872	molecular function->binding	metal ion binding	6|26	4418|32936	0.125788	0.204988	0.112793	PB.31019.1/PB.31093.1/PB.31127.1/XM_025183338.1/PB.30992.1/PB.31030.1
GO:0006816	biological process->localization	calcium ion transport	1|26	189|32936	0.139021	0.222434	0.122392	PB.31127.1
GO:0006955	biological process->response to stimulus;biological process->immune system process	immune response	1|26	194|32936	0.142434	0.223322	0.122881	PB.31019.1
GO:0070588	biological process->cellular process;biological process->localization	calcium ion transmembrane transport	1|26	199|32936	0.145833	0.223322	0.122881	PB.31127.1
GO:0006325	biological process->cellular process	chromatin organization	1|26	201|32936	0.14719	0.223322	0.122881	XM_006136616.3
GO:0004252	molecular function->catalytic activity	serine type endopeptidase activity	1|26	248|32936	0.178472	0.266196	0.146471	PB.31019.1
GO:0035335	biological process->metabolic process;biological process->cellular process	peptidyl tyrosine dephosphorylation	1|26	275|32936	0.195941	0.280833	0.154525	PB.31127.1
GO:0004725	molecular function->catalytic activity	protein tyrosine phosphatase activity	1|26	276|32936	0.196581	0.280833	0.154525	PB.31127.1
GO:0000287	molecular function->binding	magnesium ion binding	1|26	278|32936	0.197859	0.280833	0.154525	PB.30977.1
GO:0004721	molecular function->catalytic activity	phosphoprotein phosphatase activity	1|26	286|32936	0.202955	0.283492	0.155988	PB.31127.1
GO:0016791	molecular function->catalytic activity	phosphatase activity	1|26	299|32936	0.211168	0.28759	0.158243	PB.31127.1
GO:0032259	biological process->metabolic process	methylation	1|26	301|32936	0.212424	0.28759	0.158243	XM_006136616.3
GO:0005975	biological process->metabolic process	carbohydrate metabolic process	1|26	321|32936	0.224882	0.299843	0.164986	PB.31052.1
GO:0006915	biological process->cellular process	apoptotic process	1|26	329|32936	0.229813	0.301843	0.166086	PB.30977.1
GO:0008168	molecular function->catalytic activity	methyltransferase activity	1|26	347|32936	0.240795	0.311617	0.171464	XM_006136616.3
GO:0006470	biological process->cellular process;biological process->metabolic process	protein dephosphorylation	1|26	359|32936	0.248033	0.316332	0.174058	PB.31127.1
GO:0046983	molecular function->binding	protein dimerization activity	1|26	377|32936	0.258765	0.323858	0.1782	XM_014581847.2
GO:0004672	molecular function->catalytic activity	protein kinase activity	2|26	1257|32936	0.261295	0.323858	0.1782	PB.30977.1/XM_025183338.1
GO:0016311	biological process->cellular process;biological process->metabolic process	dephosphorylation	1|26	404|32936	0.274589	0.335608	0.184665	PB.31127.1
GO:0003924	molecular function->catalytic activity	GTPase activity	1|26	430|32936	0.289518	0.346346	0.190573	PB.31110.3
GO:0006468	biological process->metabolic process;biological process->cellular process	protein phosphorylation	2|26	1366|32936	0.2936	0.346346	0.190573	PB.30977.1/XM_025183338.1
GO:0019901	molecular function->binding	protein kinase binding	1|26	440|32936	0.295181	0.346346	0.190573	PB.30977.1
GO:0005525	molecular function->binding	GTP binding	1|26	654|32936	0.406471	0.47065	0.25897	PB.31110.3
GO:0005730	cellular component->cellular anatomical entity	nucleolus	1|26	674|32936	0.415961	0.475384	0.261575	PB.30977.1
GO:0006355	biological process->biological regulation	regulation of transcription, DNA templated	2|26	2102|32936	0.500963	0.564088	0.310383	PB.30979.1/PB.31025.1
GO:0006811	biological process->localization	ion transport	1|26	882|32936	0.506397	0.564088	0.310383	PB.31127.1
GO:0006508	biological process->metabolic process	proteolysis	1|26	946|32936	0.531401	0.584541	0.321638	PB.31019.1
GO:0003677	molecular function->binding	DNA binding	2|26	2439|32936	0.583515	0.629475	0.346362	PB.30979.1/PB.31025.1
GO:0045944	biological process->biological regulation	positive regulation of transcription by RNA polymerase II	1|26	1104|32936	0.588025	0.629475	0.346362	PB.30977.1
GO:0003723	molecular function->binding	RNA binding	1|26	1121|32936	0.593709	0.629475	0.346362	XM_025190177.1
GO:0005783	cellular component->cellular anatomical entity	endoplasmic reticulum	1|26	1156|32936	0.605176	0.633994	0.348849	PB.31022.3
GO:0005576	cellular component->cellular anatomical entity	extracellular region	1|26	1220|32936	0.625345	0.647416	0.356234	PB.31019.1
GO:0008270	molecular function->binding	zinc ion binding	1|26	1518|32936	0.706916	0.723356	0.398019	PB.31034.2
GO:0005654	cellular component->cellular anatomical entity	nucleoplasm	1|26	3413|32936	0.941892	0.944594	0.519753	PB.30977.1
GO:0005829	cellular component->cellular anatomical entity	cytosol	1|26	3467|32936	0.944594	0.944594	0.519753	PB.30977.1
