# Supplementary material for: Identification of Sex-Specific Markers and Candidate Genes Using WGS Sequencing Reveals a ZW-Type Sex-Determination System in the Chinese Soft-Shell Turtle (Pelodiscus sinensis)
Source: Int J Mol Sci. 2024 Jan 9;25(2):819. doi: 10.3390/ijms25020819 (PMC10815769; doi:10.3390/ijms25020819)
Supplement: Supplementary file 1 [file ijms-25-00819-s001.zip › Table S7. KEGG analysis of sex-determining candidate genes.xlsx]

## Sheet: keggEnrichment
ROOT	Second	ID	Description	GeneRatio	BgRatio	pvalue	p.adjust	qvalue	geneID
Genetic Information Processing	Translation	map03015	mRNA surveillance pathway	2|7	177|13507	0.00343414	0.104522	0.0825174	XM_025190177.1/PB.31052.3
Organismal Systems	Endocrine system	map04910	Insulin signaling pathway	2|7	310|13507	0.0102167	0.104522	0.0825174	PB.31052.3/PB.31048.1
Organismal Systems	Circulatory system	map04261	Adrenergic signaling in cardiomyocytes	2|7	338|13507	0.0120646	0.104522	0.0825174	PB.31052.3/PB.31127.1
Environmental Information Processing	Signal transduction	map04022	cGMP-PKG signaling pathway	2|7	399|13507	0.0165663	0.104522	0.0825174	PB.31052.3/PB.31127.1
Cellular Processes	Cellular community - eukaryotes	map04510	Focal adhesion	2|7	422|13507	0.0184278	0.104522	0.0825174	PB.31052.3/PB.31048.1
Environmental Information Processing	Signal transduction	map04024	cAMP signaling pathway	2|7	466|13507	0.0222306	0.104522	0.0825174	PB.31052.3/PB.31127.1
Cellular Processes	Cell motility	map04810	Regulation of actin cytoskeleton	2|7	473|13507	0.0228642	0.104522	0.0825174	PB.31052.3/PB.31048.1
Genetic Information Processing	Translation	map03008	Ribosome biogenesis in eukaryotes	1|7	89|13507	0.0452323	0.180929	0.142839	PB.31110.3
Metabolism	Glycan biosynthesis and metabolism	map00601	Glycosphingolipid biosynthesis - lacto and neolacto series	1|7	103|13507	0.0521853	0.185548	0.146485	PB.31029.2
Organismal Systems	Circulatory system	map04260	Cardiac muscle contraction	1|7	137|13507	0.0688908	0.20697	0.163398	PB.31127.1
Organismal Systems	Nervous system	map04720	Long-term potentiation	1|7	187|13507	0.0929989	0.20697	0.163398	PB.31052.3
Organismal Systems	Immune system	map04666	Fc gamma R-mediated phagocytosis	1|7	191|13507	0.0949043	0.20697	0.163398	PB.31048.1
Organismal Systems	Digestive system	map04972	Pancreatic secretion	1|7	212|13507	0.104851	0.20697	0.163398	PB.31127.1
Genetic Information Processing	Translation	map03013	RNA transport	1|7	220|13507	0.108616	0.20697	0.163398	PB.31110.3
Environmental Information Processing	Signal transduction	map04012	ErbB signaling pathway	1|7	248|13507	0.121685	0.20697	0.163398	PB.31048.1
Organismal Systems	Sensory system	map04750	Inflammatory mediator regulation of TRP channels	1|7	250|13507	0.122612	0.20697	0.163398	PB.31052.3
Organismal Systems	Immune system	map04611	Platelet activation	1|7	257|13507	0.12585	0.20697	0.163398	PB.31052.3
Organismal Systems	Endocrine system	map04935	Growth hormone synthesis, secretion and action	1|7	261|13507	0.127696	0.20697	0.163398	PB.31048.1
Cellular Processes	Cell growth and death	map04114	Oocyte meiosis	1|7	265|13507	0.129539	0.20697	0.163398	PB.31052.3
Organismal Systems	Endocrine system	map04919	Thyroid hormone signaling pathway	1|7	266|13507	0.129999	0.20697	0.163398	PB.31127.1
Organismal Systems	Circulatory system	map04270	Vascular smooth muscle contraction	1|7	293|13507	0.142345	0.20697	0.163398	PB.31052.3
Cellular Processes	Cell growth and death	map04218	Cellular senescence	1|7	315|13507	0.152292	0.20697	0.163398	PB.31052.3
Organismal Systems	Nervous system	map04722	Neurotrophin signaling pathway	1|7	318|13507	0.153641	0.20697	0.163398	PB.31048.1
Organismal Systems	Nervous system	map04728	Dopaminergic synapse	1|7	322|13507	0.155437	0.20697	0.163398	PB.31052.3
Organismal Systems	Immune system	map04062	Chemokine signaling pathway	1|7	336|13507	0.161696	0.20697	0.163398	PB.31048.1
Environmental Information Processing	Signal transduction	map04390	Hippo signaling pathway	1|7	375|13507	0.178922	0.219811	0.173535	PB.31052.3
Organismal Systems	Endocrine system	map04921	Oxytocin signaling pathway	1|7	390|13507	0.185466	0.219811	0.173535	PB.31052.3
Environmental Information Processing	Signal transduction	map04015	Rap1 signaling pathway	1|7	546|13507	0.250919	0.285323	0.225255	PB.31048.1
Environmental Information Processing	Signal transduction	map04020	Calcium signaling pathway	1|7	565|13507	0.258574	0.285323	0.225255	PB.31127.1
Environmental Information Processing	Signal transduction	map04010	MAPK signaling pathway	1|7	662|13507	0.296617	0.316392	0.249783	PB.31048.1
Organismal Systems	Sensory system	map04740	Olfactory transduction	1|7	1335|13507	0.517445	0.534136	0.421687	PB.31128.6
Metabolism	Global and overview maps	map01100	Metabolic pathways	1|7	2679|13507	0.787304	0.787304	0.621556	PB.31029.2
