# Supplementary material for: Identification of Sex-Specific Markers and Candidate Genes Using WGS Sequencing Reveals a ZW-Type Sex-Determination System in the Chinese Soft-Shell Turtle (Pelodiscus sinensis)
Source: Int J Mol Sci. 2024 Jan 9;25(2):819. doi: 10.3390/ijms25020819 (PMC10815769; doi:10.3390/ijms25020819)
Supplement: Supplementary file 1 [file ijms-25-00819-s001.zip › Table S8. The samples from 8 different geographic populations.xlsx]

## Sheet: Sheet1
City	Province	Male	Female	Total
Weishanhu	Shandong	11	7	18
Nanning	Guangxi	11	13	24
Changde	Hunan	7	5	12
Lianyungang	Jiangsu	10	10	20
Tangshan	Hebei	9	12	21
Jingzhou	Hubei	12	12	24
Huizhou	Guangdong	13	9	22
Huzhou	Zhejiang	12	9	21
